# Supplementary material for: Musculoskeletal healthcare at a Swiss university hospital chiropractic medicine outpatient clinic in 2019: a health services research study
Source: Chiropr Man Therap. 2022 Feb 11;30:7. doi: 10.1186/s12998-022-00417-5 (PMC8832828; doi:10.1186/s12998-022-00417-5)
Supplement: Supplementary file 1 — Additional file 1: Data dictionary. [file 12998_2022_417_MOESM1_ESM.xlsx]

## Sheet: Data dictionary
Data dictionary
Construct	Variable	Description	Data structure	Response levels	1. Source of extraction	2. Source of extraction	3. Source of extraction	Abbreviations
	pt_num	2019 initial visit patient number	Factor	1844 unique patients with initial visits in 2019
Identifier	pid	Patient unique identifier	Factor		Personal data			ICD	International Classification of Diseases
Demographics	age	Patient age calculated from DOB to date of first 2019 initial visit at polyclinic	Integer		Personal data			PID	Patient unique identifier
Demographics	gender	Gender	Factor	Male, female	Personal data
Demographics	civil_status	Civil status	Factor	Single, married, widowed, divorced, commonlaw, separated, NA	Personal data	Anamnesis of initial visit report
Demographics	profession_KISIM	Profession self-reported in KISIM	Character	profession, NA	Personal data	Anamnesis of initial visit report
Demographics	profession_ISCO88	Profession in KISIM converted to International Standard Classification of Occupations (ISCO88) major groups (10 groups)	Factor	0, 1, 2, 3, 4, 5, 6, 7, 8, 9, NA	Derived from variable profession_KISIM
Demographics	work_status	All patients with ISCO88 code were assigned to employed, the others according to self-reported profession from KISIM	Factor	employed, unemployed, self employed, homemaker, retiered, student/trainee, disability pensioner or applicant	Derived from variables profession_ISCO88 and profession_KISIM
Demographics	insurance_status	Swiss insurance coverage status	Factor	General, semi private, private, NA	OPALE
Clinical info	treatment_provider	Grade of polyclinic treatment provider. underassistant = MCM year 6 underassistant student, resident = clinical fellows, senior chiropractor = polyclinic supervisor or head	Factor	Underassistant, resident, senior chiropractor	Agenda
Clinical info	consultation_type	new=intitial chiropractic visit in 2019, returning=patient returning after 3 months without chiropractic consultation at polyclinic	Factor	New, returning	Agenda
Clinical info	show_up	yes = appointment/work done - patient showed up for appointment and seen, no = no show/late cancel/cancel - patient did not show up and was not seen, unknown = unknown if patient showed up and seen (planned)	Factor	Yes, no, unknown	Agenda
Clinical info	initial_visit_dup	Did patient have more than one initial visit in 2019? yes = patient had multiple initial visits in 2019, no = patient had only one initial visit in 2019	Logical	Yes, no	Agenda
Clinical info	n_initial_visits	Number of initial visits	Numeric	1, 2, 3	Agenda
Clinical info	initial_visit_date	Date of initial visit at the chiropractic polyclinic in 2019	Date	yyyy-mm-dd	Agenda
Clinical info	last_visit_date	Date of last follow up visit	Date	yyyy-mm-dd	Agenda
Clinical info	treatment_period	Days between initial visit and last visit date	Numeric		Derived from the variables initial_visit date and last_visit date
Clinical info	referral_category	internal = referred by physician from Balgrist, external = referred by external physician, self assignment = self referred	Factor	Internal, external, self assignment, NA	Initial visit report
Clinical info	referral_physician	referring physician	Factor	Type of physician, NA	Initial visit report
Clinical info	icd_main_initial	ICD10 code used for billing at initial chiropractic consultation in 2019, registered in OPALE	Factor		OPALE	Clinical documentation notes
Clinical info	icd_main_initial_grp	ICD10 codes for neck and back pain were summarized into bigger categories.			Derived from variable icd_main_initial
Clinical info	icd_main_initial_trauma	No = no related trauma/injury, yes = trauma/injury related. Assignment based on ICD codes.	Factor	Yes, no, NA	Derived from variable icd_main_initial
Clinical info	flag_main_initial	Flag variable for further clarification. Procedure = indicating that main diagnosis was a procedure, status_after= indicating, that patient is presenting with status after the diagnosis, suspected_diagnosis=clinician has the impression, but not a proved diagnosis, patient_reported=diagnosis reported by the patient	Factor	Procedure_spine, procedure, status_after, suspected_diagnosis, patient_reported	Initial visit report	Clinical documentation notes
Clinical info	icd_main_initial_man_rev	Yes= icd code was gathered trough manual extraction from diagnosis from initial visit report, no= outcome based on extracting from OPALE	Logical	Yes, no	OPALE	Manually from initial visit report
Clinical info	duration_main_initial	Acute (<4 weeks), subacute (4-12 weeks), chronic (>12 weeks). If not reported in the main diagnosis of the initial visit report, extracted programmatically using extracting keyword search terms from clinical documentation notes and anamnesis section of the initial visit report.	Factor	Acute, subacute, chronic, NA	First diagnosis of initial visit report	Clinical documentation notes	Anamnesis of initial visit report
Clinical info	duration_main_initial_man_rev	no = data extracted from main diagnosis of initial visit report, yes = data extracted programmatically using extracting keyword search terms from clinical documentation notes or anamnesis section of initial visit report	Logical	Yes, no	See description
Clinical info	diag_add	Max. 9 additional diagnosis from the initial visit report in 2019. Extraction of diagnosis number 2 to 10.	Character		Initial visit report
Clinical info	icd_add	ICD10 code for additional diagnosis, translated manually	Factor		Derived from variable diag_add
Clinical info	flag_add	Flag variable for further clarification. Procedure = indicating that additional diagnosis was a procedure, status_after= indicating, that patient is presenting with status after the diagnosis, suspected_diagnosis=clinician has the impression, but not a proved diagnosis, patient_reported=diagnosis reported by the patient	Factor	Procedure_spine, procedure, status_after, suspected_diagnosis, patient_reported	Initial visit report	Clinical documentation notes
Clinical info	fu_date	Dates of follow-up visits at chiropractic polyclinic in 2019	Date	yyyy-mm-dd	Agenda
Clinical info	outcome_date_initial	Date of reported outcome of chiropractic care.	Date		Derived from variables final_report_date, progress_report_date, soap_note_outcome_date
Clinical info	outcome_initial	Reported outcome of chiropractic care.	Factor	much improvement, some improvement, no change, worse, NA	Derived from variables final_report_outcome, progress_report_outcome, soap_note_outcome_outcome
Clinical info	outcome_source_initial	Source of reported outcome of chiropractic care.	Factor	final_report, progress_report, soap_note, NA	See description
Clinical info	nrs_initial	NRS reported in initial visit report in 2019, extracted programmatically using extracting keyword search terms. If there were multiple NRS values, the max. nrs value was extracted.	Factor	0-10	Initial visit report
Clinical info	nrs_fu_date	Date of last reported NRS for treatment episode, extracted partially programatically and manually from clinical documentation notes.	Date	yyyy-mm-dd	Clinical documentation notes
Clinical info	nrs_fu_value	Last reported NRS for treatment episode, extracted partially programatically and manually from clinical documentation notes.	Factor	0-10	Clinical documentation notes
Clinical info	final_report_date	Date of final report at chiropractic polyclinic in 2019	Date	yyyy-mm-dd	Discharge report
Clinical info	final_report_outcome	Reported outcome in final report at chiropractic polyclinic in 2019, extracted programmatically using extracting keyword search terms and assign to following groups: much improvement, some improvement, no change, worse, NA	Factor	much improvement, some improvement, no change, worse, NA	Discharge report
Clinical info	final_report_patient_reported	Yes=reported outcome is patient reported, no= reported outcome is imputed (search term "nicht wahrgenommen")	Logical	Yes, no	Discharge report
Clinical info	final_report_man_rev	Yes= outcome was gathered trough manual extraction, no= outcome based on extracting search terms	Logical	Yes, no	See description
Clinical info	progress_report_date	Date of report of progress at chiropractic polyclinic in 2019	Date	yyyy-mm-dd	Progress report
Clinical info	progress_report_outcome	Reported outcome in progress report at chiropractic polyclinic in 2019, extracted programmatically using extracting keyword search terms and assign to following groups: much improvement, some improvement, no change, worse, NA	Factor	much improvement, some improvement, no change, worse, NA	Progress report
Clinical info	progress_report_man_rev	Yes= outcome was gathered trough manual extraction, no= outcome based on extracting search terms	Logical	Yes, no	See description
Clinical info	soap_note_outcome_date	Date of last reported outcome in soap notes.	Date	yyyy-mm-dd	Clinical documentation notes
Clinical info	soap_note_outcome	Last reported outcome in soap notes.	Factor	much improvement, some improvement, no change, worse, NA	Clinical documentation notes
Clinical info	physio_date	Date of physiotherapy prescription in October-December 2018 and 2019	Date	yyyy-mm-dd	KISIM
Clinical info	physio_physician	Prescribing chiropractor/physician of physiotherapy at Balgrist in October-December 2018 and 2019	Factor		KISIM
Clinical info	work_disability_date	Date of work disability prescribed at Balgrist in 2019	Date	yyyy-mm-dd	KISIM
Clinical info	work_disability_percentage	Percentage of disability prescribed by chiropractor/physician at Balgrist in 2019	Numeric		KISIM
Clinical info	work_disability_duration	Days between start and end date of certificate	Numeric		KISIM
Clinical info	work_disability_physician	Prescribing chiropractor/physician of work disability at Balgrist in 2019	Factor		KISIM
Clinical info	date_presc	Date of medication prescription in October-December 2018 and 2019	Date	yyyy-mm-dd	KISIM
Clinical info	physician_presc	Prescribing chiropractor/physician at Balgrist 2019	Factor		KISIM
Clinical info	med_presc	Medication prescribed by chiropractor/physician at Balgrist in 2019, name and dosage of active ingredient	Factor		KISIM
Clinical info	imaging_date	Date of imaging, extracted from PACS for 2018 and 2019	Date	yyyy-mm-dd	PACS
Clinical info	imaging_type	Type of diagnostic imaging conducted in 2019 plus one year before initial visit at chiropractic polyclinic in 2019	Factor	x-ray, ultrasound, MRI, CT, PET-CT, arthrography	PACS
Clinical info	imaging_region	other= e.g. DXA, unclear= e.g. ultrasound conducted by urologist, but no further specification of region	Factor	cervical, thoracic, lumbosacral, cervical_lumbar, cervical_thoracic, head, head_cervical, lower extremity, upper extremity, spine, whole body, organ, other, unclear, NA	PACS
	imaging_region_man_rev	Yes= region was gathered trough manual extraction, no= outcome based on PACS classification	Logical	Yes, no	PACS
Clinical info	imaging_institution	Internal=referred by physician from Balgrist, external=conducted external	Factor	Internal, external	PACS
Clinical info	imaging_physician	Referring chiropractor/physician for imaging at Balgrist	Factor		PACS
Clinical info	infiltration_date	Date of imaging-guided infiltration conducted at Balgrist in October-December 2018 and 2019	Date	yyyy-mm-dd	PACS
Clinical info	infiltration_type	Type of imaging-guided infiltration conducted at Balgrist in October-December 2018 and 2019	Factor	epidural, periradicular, facet joint, intraarticular, pars interarticularis	PACS
Clinical info	infiltration_region	Region of the body of the imaging-guided infiltration conducted at Balgrist in October-December 2018 and 2019	Factor	cervical, lumbar, iliosacral, peripheral joint	PACS
Clinical info	infiltration_physician	Referring chiropractor/physician for infiltration	Factor		PACS
Clinical info	infiltration_vas_change	Infiltration_VAS_before minus Infiltration_VAS_after, gathered from infiltration report	Numeric	"-10 to +10"	PACS
Clinical info	surgery_date	Date of surgery at Balgrist. All surgeries at Balgrist for the years 2015-2019.	Date	yyyy-mm-dd	KISIM
Clinical info	surgery_code	CHOP (Schweizerische Operationsklassifikation) code reported in OPALE for billing for all inpatient patients, NA=teilstationär (day patients)	Factor		OPALE
Clinical info	surgery_team	Orthopedic team at Balgrist	Factor	Spine, shoulder, hand, hip, knee, foot, technical	Surgery report
