# Supplementary material for: Musculoskeletal healthcare at a Swiss university hospital chiropractic medicine outpatient clinic in 2019: a health services research study
Source: Chiropr Man Therap. 2022 Feb 11;30:7. doi: 10.1186/s12998-022-00417-5 (PMC8832828; doi:10.1186/s12998-022-00417-5)
Supplement: Supplementary file 2 — Additional file 2: Concept for ICD-10 codes grouping process. [file 12998_2022_417_MOESM2_ESM.xlsx]

## Sheet: ICD_codes_grouping
Concept for ICD-10 codes grouping process
icd_code	Description_german	Description_english	diagnosis_group	trauma_injury
M48.00	Spinal(kanal)stenose : Mehrere Lokalisationen der Wirbelsäule	Spinal stenosis, multiple sites in the spine	back_pain_multiple_loc	no
M48.01	Spinal(kanal)stenose : Okzipito-Atlanto-Axialbereich	Spinal stenosis, occipito-atlanto-axial region	neck_pain	no
M48.02	Spinal(kanal)stenose : Zervikalbereich	Spinal stenosis, cervical region	neck_pain	no
M48.03	Spinal(kanal)stenose : Zervikothorakalbereich	Spinal stenosis, cervicothoracic region	neck_pain	no
M48.04	Spinal(kanal)stenose : Thorakalbereich	Spinal stenosis, thoracic region	thoracic_pain	no
M48.05	Spinal(kanal)stenose : Thorakolumbalbereich	Spinal stenosis, thoracolumbar region	lbp	no
M48.06	Spinal(kanal)stenose : Lumbalbereich	Spinal stenosis, lumbar region	lbp	no
M48.07	Spinal(kanal)stenose : Lumbosakralbereich	Spinal stenosis, lumbosacral region	lbp	no
M48.08	Spinal(kanal)stenose : Sakral- und Sakrokokzygealbereich	Spinal stenosis, sacral and sacrococcygeal region	lbp	no
M48.09	Spinal(kanal)stenose : Nicht näher bezeichnete Lokalisation	Spinal stenosis, site unspecified	back_pain	no
M53.0	Zervikozephales Syndrom	Cervicocranial syndrome	neck_pain	no
M53.1	Zervikobrachial-Syndrom	Cervicobrachial syndrome	cervicobrachial_pain	no
M53.8	Sonstige näher bezeichnete Krankheiten der Wirbelsäule und des Rückens	Other specified dorsopathies	back_pain	no
M53.80	Sonstige näher bezeichnete Krankheiten der Wirbelsäule und des Rückens : Mehrere Lokalisationen der Wirbelsäule	Other specified dorsopathies, multiple sites in spine	back_pain_multiple_loc	no
M53.81	Sonstige näher bezeichnete Krankheiten der Wirbelsäule und des Rückens : Okzipito-Atlanto-Axialbereich	Other specified dorsopathies, occipito-atlanto-axial region	neck_pain	no
M53.82	Sonstige näher bezeichnete Krankheiten der Wirbelsäule und des Rückens : Zervikalbereich	Other specified dorsopathies, cervical region	neck_pain	no
M53.83	Sonstige näher bezeichnete Krankheiten der Wirbelsäule und des Rückens : Zervikothorakalbereich	Other specified dorsopathies, cervicothoracic region	neck_pain	no
M53.84	Sonstige näher bezeichnete Krankheiten der Wirbelsäule und des Rückens : Thorakalbereich	Other specified dorsopathies, thoracic region	thoracic_pain	no
M53.85	Sonstige näher bezeichnete Krankheiten der Wirbelsäule und des Rückens : Thorakolumbalbereich	Other specified dorsopathies, thoracolumbar region	lbp	no
M53.86	Sonstige näher bezeichnete Krankheiten der Wirbelsäule und des Rückens : Lumbalbereich	Other specified dorsopathies, lumbar region	lbp	no
M53.87	Sonstige näher bezeichnete Krankheiten der Wirbelsäule und des Rückens : Lumbosakralbereich	Other specified dorsopathies, lumbosacral region	lbp	no
M53.88	Sonstige näher bezeichnete Krankheiten der Wirbelsäule und des Rückens : Sakral- und Sakrokokzygealbereich	Other specified dorsopathies, sacral and sacrococcygeal region	lbp	no
M53.89	Sonstige näher bezeichnete Krankheiten der Wirbelsäule und des Rückens : Nicht näher bezeichnete Lokalisation	Other specified dorsopathies, site unspecified	back_pain	no
M53.9	Krankheit der Wirbelsäule und des Rückens, nicht näher bezeichnet	Dorsopathy, unspecified	back_pain	no
M53.90	Krankheit der Wirbelsäule und des Rückens, nicht näher bezeichnet : Mehrere Lokalisationen der Wirbelsäule	Dorsopathy, unspecified, multiple sites in the spine	back_pain_multiple_loc	no
M53.91	Krankheit der Wirbelsäule und des Rückens, nicht näher bezeichnet : Okzipito-Atlanto-Axialbereich	Dorsopathy, unspecified, occipito-atlanto-axial region	neck_pain	no
M53.92	Krankheit der Wirbelsäule und des Rückens, nicht näher bezeichnet : Zervikalbereich	Dorsopathy, unspecified, cervical region	neck_pain	no
M53.93	Krankheit der Wirbelsäule und des Rückens, nicht näher bezeichnet : Zervikothorakalbereich	Dorsopathy, unspecified, cervicalthoracic region	neck_pain	no
M53.94	Krankheit der Wirbelsäule und des Rückens, nicht näher bezeichnet : Thorakalbereich	Dorsopathy, unspecified, thoracic region	thoracic_pain	no
M53.95	Krankheit der Wirbelsäule und des Rückens, nicht näher bezeichnet : Thorakolumbalbereich	Dorsopathy, unspecified, thoracolumbar region	lbp	no
M53.96	Krankheit der Wirbelsäule und des Rückens, nicht näher bezeichnet : Lumbalbereich	Dorsopathy, unspecified, lumbar region	lbp	no
M53.97	Krankheit der Wirbelsäule und des Rückens, nicht näher bezeichnet : Lumbosakralbereich	Dorsopathy, unspecified, lumbosacral region	lbp	no
M53.98	Krankheit der Wirbelsäule und des Rückens, nicht näher bezeichnet : Sakral- und Sakrokokzygealbereich	Dorsopathy, unspecified, sacral and sacrococcygeal region	lbp	no
M53.99	Krankheit der Wirbelsäule und des Rückens, nicht näher bezeichnet : Nicht näher bezeichnete Lokalisation	Dorsopathy, unspecified, site unspecified	back_pain	no
M54.1	Radikulopathie	Radiculopathy	radiculopathy	no
M54.10	Radikulopathie : Mehrere Lokalisationen der Wirbelsäule	Radiculopathy, multiple sites in spine	radiculopathy_multiple_loc	no
M54.11	Radikulopathie : Okzipito-Atlanto-Axialbereich	Radiculopathy, occipito-atlanto-axial region	cervical_radiculopathy	no
M54.12	Radikulopathie : Zervikalbereich	Radiculopathy, cervical region	cervical_radiculopathy	no
M54.13	Radikulopathie : Zervikothorakalbereich	Radiculopathy, cervicothoracic region	cervical_radiculopathy	no
M54.14	Radikulopathie : Thorakalbereich	Radiculopathy, thoracic region	thoracic_radiculopathy	no
M54.15	Radikulopathie : Thorakolumbalbereich	Radiculopathy, thoracolumbar region	lumbar_radiculopathy	no
M54.16	Radikulopathie : Lumbalbereich	Radiculopathy, lumbar region	lumbar_radiculopathy	no
M54.17	Radikulopathie : Lumbosakralbereich	Radiculopathy, lumbosacral region	lumbar_radiculopathy	no
M54.18	Radikulopathie : Sakral- und Sakrokokzygealbereich	Radiculopathy, sacral and sacrococcygeal region	lumbar_radiculopathy	no
M54.19	Radikulopathie : Nicht näher bezeichnete Lokalisation	Radiculopathy, site unspecified	radiculopathy	no
M54.2	Zervikalneuralgie	Cervicalgia	neck_pain	no
M54.3	Ischialgie	Sciatica	sciatica	no
M54.4	Lumboischialgie	Lumbago with sciatica	sciatica	no
M54.5	Kreuzschmerz	Low back pain	lbp	no
M54.6	Schmerzen im Bereich der Brustwirbelsäule	Pain in thoracic spine	thoracic_pain	no
M54.8	Sonstige Rückenschmerzen	Other dorsalgia	back_pain	no
M54.80	Sonstige Rückenschmerzen : Mehrere Lokalisationen der Wirbelsäule	Other dorsalgia	back_pain_multiple_loc	no
M54.81	Sonstige Rückenschmerzen : Okzipito-Atlanto-Axialbereich	Other dorsalgia, occipito-atlanto-axial region	neck_pain	no
M54.82	Sonstige Rückenschmerzen : Zervikalbereich	Other dorsalgia, cervical region	neck_pain	no
M54.83	Sonstige Rückenschmerzen : Zervikothorakalbereich	Other dorsalgia, cervicothoracic region	neck_pain	no
M54.84	Sonstige Rückenschmerzen : Thorakalbereich	Other dorsalgia, thoracic region	thoracic_pain	no
M54.85	Sonstige Rückenschmerzen : Thorakolumbalbereich	Other dorsalgia, thoracolumbar region	lbp	no
M54.86	Sonstige Rückenschmerzen : Lumbalbereich	Other dorsalgia, lumbar region	lbp	no
M54.87	Sonstige Rückenschmerzen : Lumbosakralbereich	Other dorsalgia, lumbosacral region	lbp	no
M54.88	Sonstige Rückenschmerzen : Sakral- und Sakrokokzygealbereich	Other dorsalgia, sacral and sacrococcygeal region	lbp	no
M54.89	Sonstige Rückenschmerzen : Nicht näher bezeichnete Lokalisation	Other dorsalgia, site unspecified	back_pain	no
M54.9	Rückenschmerzen, nicht näher bezeichnet	Dorsalgia, unspecified	back_pain	no
M54.90	Rückenschmerzen, nicht näher bezeichnet : Mehrere Lokalisationen der Wirbelsäule	Dorsalgia, unspecified, multiple sites in spine	back_pain_multiple_loc	no
M54.91	Rückenschmerzen, nicht näher bezeichnet : Okzipito-Atlanto-Axialbereich	Dorsalgia, unspecified, occipito-atlanto-axial region	neck_pain	no
M54.92	Rückenschmerzen, nicht näher bezeichnet : Zervikalbereich	Dorsalgia, unspecified, cervical region	neck_pain	no
M54.93	Rückenschmerzen, nicht näher bezeichnet : Zervikothorakalbereich	Dorsalgia, unspecified, cervicothoracic region	neck_pain	no
M54.94	Rückenschmerzen, nicht näher bezeichnet : Thorakalbereich	Dorsalgia, unspecified, thoracic region	thoracic_pain	no
M54.95	Rückenschmerzen, nicht näher bezeichnet : Thorakolumbalbereich	Dorsalgia, unspecified, thoracolumbar region	lbp	no
M54.96	Rückenschmerzen, nicht näher bezeichnet : Lumbalbereich	Dorsalgia, unspecified, lumbar region	lbp	no
M54.97	Rückenschmerzen, nicht näher bezeichnet : Lumbosakralbereich	Dorsalgia, unspecified, lumbosacral region	lbp	no
M54.98	Rückenschmerzen, nicht näher bezeichnet : Sakral- und Sakrokokzygealbereich	Dorsalgia, unspecified, sacral and sacrococcygeal region	lbp	no
M54.99	Rückenschmerzen, nicht näher bezeichnet : Nicht näher bezeichnete Lokalisation	Dorsalgia, unspecified, site unspecified	back_pain	no
S13.0	Traumatische Ruptur einer zervikalen Bandscheibe	Traumatic rupture of cervical intervertebral disc	neck_pain	yes
S13.1-	Luxation eines Halswirbels	Subluxation and dislocation of cervical vertebrae	neck_pain	yes
S13.10	Höhe nicht näher bezeichnet	Subluxation and dislocation of unspecified cervical vertebrae	neck_pain	yes
S13.11	C1/C2	C1/C2	neck_pain	yes
S13.12	C2/C3	C2/C3	neck_pain	yes
S13.13	C3/C4	C3/C4	neck_pain	yes
S13.14	C4/C5	C4/C5	neck_pain	yes
S13.15	C5/C6	C5/C6	neck_pain	yes
S13.16	C6/C7	C6/C7	neck_pain	yes
S13.17	C7/T1	C7/T1	neck_pain	yes
S13.18	Sonstige	Others	neck_pain	yes
S13.2	Luxation sonstiger und nicht näher bezeichneter Teile im Bereich des Halses	Dislocation of other and unspecified parts of neck	neck_pain	yes
S13.3	Multiple Luxationen im Bereich des Halses	Multiple dislocations of neck	neck_pain	yes
S13.4	Verstauchung und Zerrung der Halswirbelsäule	Sprain of ligaments of cervical spine	neck_pain	yes
S13.6	Verstauchung und Zerrung von Gelenken und Bändern sonstiger und nicht näher bezeichneter Teile des Halses	Sprain and strain of joints and ligaments of other and unspecified parts of neck	neck_pain	yes
S22.0	Fraktur eines Brustwirbels	Fracture of thoracic vertebra	thoracic_pain	yes
S22.00	Höhe nicht näher bezeichnet	Fracture of unspecified thoracic vertebra	thoracic_pain	yes
S22.01	T1 und T2	T1 and T2	thoracic_pain	yes
S22.02	T3 und T4	T3 and T4	thoracic_pain	yes
S22.03	T5 und T6	T5 and T6	thoracic_pain	yes
S22.04	T7 und T8	T7 and T8	thoracic_pain	yes
S22.05	T9 und T10	T9 and T10	thoracic_pain	yes
S22.06	T11 und T12	T11 and T12	thoracic_pain	yes
S22.1	Multiple Frakturen der Brustwirbelsäule	Multiple fractures of thoracic spine	thoracic_pain	yes
S23.0	Traumatische Ruptur einer thorakalen Bandscheibe	Traumatic rupture of thoracic intervertebral disc	thoracic_pain	yes
S23.1	Luxation eines Brustwirbels	Subluxation and dislocation of thoracic vertebra	thoracic_pain	yes
S23.10	Höhe nicht näher bezeichnet	Subluxation and dislocation of unspecified thoracic vertebra	thoracic_pain	yes
S23.11	T1/T2 und T2/T3	T1/T2 and T2/T3	thoracic_pain	yes
S23.12	T3/T4 und T4/T5	T3/T4 and T4/T5	thoracic_pain	yes
S23.13	T5/T6 und T6/T7	T5/T6 and T6/T7	thoracic_pain	yes
S23.14	T7/T8 und T8/T9	T7/T8 and T8/T9	thoracic_pain	yes
S23.15	T9/T10 und T10/T11	T9/T10 and T10/T11	thoracic_pain	yes
S23.16	T11/T12	T11/T12	thoracic_pain	yes
S23.17	T12/L1	T12/L1	thoracic_pain	yes
S23.3	Verstauchung und Zerrung der Brustwirbelsäule	Sprain of ligaments of thoracic spine	thoracic_pain	yes
S32.0	Fraktur eines Lendenwirbels	Fracture of lumbar vertebra	lbp	yes
S32.00	Höhe nicht näher bezeichnet	Fracture of unspecified lumbar vertebra	lbp	yes
S32.01	L1	Fracture of first lumbar vertebra	lbp	yes
S32.02	L2	Fracture of second lumbar vertebra	lbp	yes
S32.03	L3	Fracture of third lumbar vertebra	lbp	yes
S32.04	L4	Fracture of fourth lumbar vertebra	lbp	yes
S32.05	L5	Fracture of fifth lumbar vertebra	lbp	yes
S32.1	Fraktur des Os sacrum	Fracture of sacrum	lbp	yes
S32.2	Fraktur des Os coccygis	Fracture of coccyx	lbp	yes
S32.7	Multiple Frakturen mit Beteiligung der Lendenwirbelsäule und des Beckens	Multiple fractures of lumbar spine and pelvis	lbp	yes
S32.8	Fraktur sonstiger und nicht näher bezeichneter Teile der Lendenwirbelsäule und des Beckens	Fracture of other and unspecified parts of the lumbar spine and pelvis	lbp	yes
S32.81	Os ischium	Os ischium	lbp	yes
S32.82	Lendenwirbelsäule und Kreuzbein, Teil nicht näher bezeichnet	Lumbar spine and sacrum, part unspecified	lbp	yes
S33.0	Traumatische Ruptur einer lumbalen Bandscheibe	Traumatic rupture of lumbar intervertebral disc	lbp	yes
S33.1	Luxation eines Lendenwirbels	Subluxation and dislocation of lumbar vertebra	lbp	yes
S33.10	Höhe nicht näher bezeichnet	Subluxation and dislocation of unspecified lumbar vertebra	lbp	yes
S33.11	L1/L2	Subluxation and dislocation of L1/L2 lumbar vertebra	lbp	yes
S33.12	L2/L3	Subluxation and dislocation of L2/L3 lumbar vertebra	lbp	yes
S33.13	L3/L4	Subluxation and dislocation of L3/L4 lumbar vertebra	lbp	yes
S33.14	L4/L5	Subluxation and dislocation of L4/L5 lumbar vertebra	lbp	yes
S33.15	L5/S1	Subluxation and dislocation of L5/S1 lumbar vertebra	lbp	yes
S33.2	Luxation des Iliosakral- und des Sakro-Kokzygeal-Gelenkes	Dislocation of sacroiliac and sacrococcygeal joint	lbp	yes
S33.3	Luxation sonstiger und nicht näher bezeichneter Teile der Lendenwirbelsäule und des Beckens	Dislocation of other and unspecified parts of lumbar spine and pelvis	lbp	yes
S33.5	Verstauchung und Zerrung der Lendenwirbelsäule	Sprain of ligaments of lumbar spine	lbp	yes
S33.50	Verstauchung und Zerrung der Lendenwirbelsäule, nicht näher bezeichnet	Sprain and strain of the lumbar spine, unspecified	lbp	yes
S33.51	Verstauchung und Zerrung der Junctura lumbosacralis und ihrer Bänder	Sprain and strain of the junctura lumbosacralis and ligaments	lbp	yes
S33.6	Verstauchung und Zerrung des Iliosakralgelenkes	Sprain of sacroiliac joint	lbp	yes
S33.7	Verstauchung und Zerrung sonstiger und nicht näher bezeichneter Teile der Lendenwirbelsäule und des Beckens	Sprain and strain of other and unspecified parts of lumbar spine and pelvis	lbp	yes
